# Supplementary material for: Meteorological Factors Influence the Presence of Fungi in the Air; A 14-Month Surveillance Study at an Adult Cystic Fibrosis Center
Source: Front Cell Infect Microbiol. 2021 Nov 26;11:759944. doi: 10.3389/fcimb.2021.759944 (PMC8662344; doi:10.3389/fcimb.2021.759944)
Supplement: Supplementary file 4 [file DataSheet_1.xlsx]

## Sheet: Environmental parameters
Sampling Dates	Season	Growing	Wind direction	MaxTempmin1	MinTempmin1	MeanTempmin1	Rainfallmin1	Sunshinemin1	MeanSpeedmin1	MaxGustmin1	MeanHumditymin1	MaxHumiditymin1	MinHumiditymin1	MaxTemp	MinTemp	MeanTemp	Rainfall	Sunshine	MeanSpeed	MaxGust	MeanHumdity	MaxHumidity	MinHumidity
2014-11-27	Winter	Non	East	8.4	8.4	0.1	4.3	0.8	0	2	7	94.9	98.4	9.4	6.1	7.8	0	0	2	8	96.8	98.6	93.1
2014-12-04	Winter	Non	North	7.9	7.9	-4	2	0.2	6.5	1	5	88.1	96	6.1	-2.5	1.8	0.6	0	2	8	91.8	98.2	80
2014-12-29	Winter	Non	South	5.2	5.2	-3.9	0.7	0.4	5.8	2	7	91.5	95.8	5.6	-3.9	0.9	0	3.1	2	6	92.1	96.2	77.3
2015-01-07	Winter	Non	South	7.6	7.6	3.1	5.4	2.2	1.2	9	22	86.8	93.9	10.7	2.9	6.8	4.6	0	11	29	86.5	93.3	80
2015-01-13	Winter	Non	South	11.3	11.3	5.5	8.4	2.2	0	11	35	76.7	89.9	4	2.7	3.4	0.4	1.1	7	24	82.8	89.4	70.8
2015-01-20	Winter	Non	South-East	2.6	2.6	-4.5	-1	0.2	1.3	3	9	89	92.3	3.2	-2.7	0.3	1.6	3.7	6	21	80.5	91.7	63.8
2015-01-27	Winter	Non	West	7.5	7.5	3.1	5.3	1	0.1	10	27	87.1	96	10.5	3.6	7.1	1.2	0	8	22	87.4	93.8	77.3
2015-02-04	Winter	Non	North	5.9	5.9	-4.3	0.8	0	6.2	4	14	76.4	89.5	5.9	-2.9	1.5	0	5.4	6	16	74.5	86.4	58.5
2015-02-10	Winter	Non	South	6.7	6.7	0	3.4	0	0	7	19	88.6	98.4	4.8	4.1	4.5	0	0	4	11	88.3	91.8	83.4
2015-02-17	Winter	Non	West	8	8	4.1	6.1	0.2	0	8	19	87	95.5	10	-1.2	4.4	0	7.1	6	22	77.8	96.1	52.2
2015-02-24	Winter	Non	West	7.5	7.5	1.5	4.5	5.6	5.7	10	27	80.6	88.3	7.7	3.5	5.6	2.2	2.4	15	41	80.2	93.3	64.4
2015-03-04	Summer	Non	North-West	8.2	8.2	0.9	4.6	0.8	7.6	10	29	70.1	90.7	9.1	3.1	6.1	0	3.1	13	30	77.2	88.2	66.1
2015-03-10	Summer	Non	North-West	11.2	11.2	-1.2	5	1	0.1	9	27	85.5	95.9	11.6	3.1	7.4	0	8.4	6	22	72.2	90.2	49.7
2015-03-24	Summer	Non	North-West	12	12	1.7	6.9	0.4	2.6	6	19	84.5	97.1	10.5	-0.4	5.1	0.4	5.4	5	21	85.2	100	59.9
2015-03-30	Summer	Non	North-West	9.6	9.6	6.5	8.1	5.8	0.5	13	34	81.1	97	11.7	3.9	7.8	16.8	2.9	14	51	78	98.7	51.1
2015-04-09	Summer	Non	South-	16.4	16.4	1.1	8.8	0	8.1	3	12	76.7	98.5	19	3	11	0	11.1	3	9	69.9	100	46.4
2015-04-22	Summer	Non	South-East	19.8	19.8	-0.1	9.9	0	13.2	3	13	72.6	100	18.3	1.5	9.9	0	11.9	4	14	70.3	96.3	47.8
2015-04-28	Summer	Non	West	12	12	-3.6	4.2	2.4	8.2	5	24	68	85.8	12.9	3.1	8	3.4	5.3	11	30	64.2	89.8	41.5
2015-05-19	Summer	Growing	North-West	13.3	13.3	7.5	10.4	27	2.1	9	26	84.6	94.4	12.7	5.4	9.1	3.8	3.8	12	28	84.1	95.7	66.7
2015-05-26	Summer	Growing	North-West	14.3	14.3	7.1	10.7	0	0.1	7	18	82.1	97.2	15.9	7.7	11.8	0	4.8	10	28	75.4	89	59.9
2015-06-01	Summer	Growing	South	14.1	14.1	10.1	12.1	0.4	3.7	12	30	78.2	96.3	12.4	4.9	8.7	20	4.3	11	37	80.7	96	58.6
2015-06-09	Summer	Growing	East	17.3	17.3	1.9	9.6	0.4	8.1	4	17	74.7	100	16.7	1.8	9.3	0	7.2	4	15	82	98.4	47.2
2015-06-16	Summer	Growing	South	19.1	19.1	4.5	11.8	0	7.4	3	13	73.3	98.6	20.8	9.9	15.4	0	3.5	3	14	76.8	97.5	52.8
2015-06-23	Summer	Growing	North	16.8	16.8	9.3	13.1	0.6	2.7	9	25	83.9	96	20.6	8.6	14.6	0	8.5	3	14	74.2	94.9	49.6
2015-06-30	Summer	Growing	South-East	22.9	22.9	10.6	16.8	0	3.4	3	10	73.1	93.7	27.7	12.6	20.2	0	12.8	7	18	62.5	90.6	43.9
2015-07-07	Summer	Growing	West	17.9	17.9	8.7	13.3	7	3	7	23	84.6	95.9	19.7	13.7	16.7	3	2.9	9	25	77.7	94.4	60.3
2015-07-14	Summer	Growing	North-West	19.4	19.4	11.9	15.7	2.8	0	6	15	92.5	96.8	21	14.2	17.6	0	2.3	5	15	80.2	97.7	62.2
2015-07-22	Summer	Growing	North-West	20.1	20.1	13.5	16.8	0	1	9	25	72.2	83.3	18.1	12.4	15.3	0	2.1	5	18	79.1	96.4	59.1
2015-07-28	Summer	Growing	West	17.5	17.5	12	14.8	6.6	0	6	21	93.4	98.9	16.3	12.2	14.3	3.4	0.9	10	25	85.2	98.8	61.9
2015-08-04	Summer	Growing	South-West	21.3	21.3	14.9	18.1	0	3.6	8	21	62.5	76.8	19.7	12.5	16.1	0	0.8	10	25	72.3	79	62.4
2015-08-11	Summer	Growing	West	21.7	21.7	15	18.4	6.6	5.7	8	27	75.6	92.8	21	7.5	14.3	0.2	5.7	4	12	78	98.6	54.9
2015-08-20	Summer	Growing	South	19	19	12	15.5	2.8	4.3	8	23	84.7	95.5	22.2	14.6	18.4	0.8	2.6	8	21	82.8	96.7	68.1
2015-08-28	Summer	Growing	South-West	20.4	20.4	11.7	16.1	0	9.8	8	21	70.2	100	19.7	10.4	15.1	0	4.5	7	21	73.9	91	43.8
2015-09-04	Summer	Growing	North-West	16	16	8.3	12.2	0	2.2	5	16	81	100	17.7	7.4	12.6	2.4	4.3	6	18	81.8	100	56.2
2015-10-02	Summer	Non	North	18.8	18.8	5.4	12.1	0.2	10.7	3	11	82.6	100	18.4	0.4	9.4	0.2	9.1	2	7	88.6	100	58.2
2015-10-08	Summer	Non	West	14	14	12.1	13.1	0.4	0.1	9	26	89.3	100	17.2	6	11.6	0.2	3.8	3	13	86.2	100	56.9
2015-10-15	Summer	Non	East	13	13	2	7.5	0.2	2	3	11	84.4	100	13.7	2.8	8.3	0	1.5	5	15	85.7	100	66.6
2015-10-23	Summer	Non	South-West	14.8	14.8	11.5	13.2	0	2.6	10	32	79.9	100	12.1	3.4	7.8	1	0	6	17	85.2	100	78
2015-11-03	Summer	Non	South-East	9.1	9.1	5	7.1	0.2	0	3	9	100	100	11.4	5.1	8.3	2	0	4	12	98.5	100	92.2
2015-11-13	Summer	Non	West	14.1	14.1	6.9	10.5	6.6	3.5	9	35	86.9	98.5	9.3	6.3	7.8	4.2	3.8	12	33	76	89.8	59.5
2015-11-20	Summer	Non	West	10.4	10.4	8.6	9.5	3.8	0	10	31	83	95.7	8.5	5.8	7.2	4	1.4	11	35	82.3	97.9	65.2
2015-11-27	Summer	Non	South-West	12.1	12.1	7.9	10	0.4	0	5	14	99.2	100	12	8.8	10.4	8	1.7	8	35	91.6	100	81.6
2015-12-04	Summer	Non	South-West	13.4	13.4	6.8	10.1	7.2	0	9	29	94.5	100	12.6	5.8	9.2	1.4	1.4	10	35	76.6	86.7	64.4
2015-12-11	Summer	Non	West	7.5	7.5	7	7.3	4.2	0	8	32	86.2	94.5	8.4	2.5	5.5	2.8	2.9	9	31	78	93.1	62.8
2015-12-18	Summer	Non	South	14	14	11.8	12.9	0.2	0	9	22	84.3	89.6	15.3	8.4	11.9	0.8	0	9	21	85.7	91.3	79.9
2015-12-30	Summer	Non	South	13.8	13.8	8.4	11.1	0	3.9	13	43	76.2	80.9	14.1	8.7	11.4	6.4	0	14	43	82.8	95.5	75.3
2016-01-08	Summer	Non	South	7.4	7.4	3.8	5.6	3.8	0	14	35	83	95.6	7.7	2.1	4.9	4	0.9	6	22	85.3	94.8	78.1
2016-01-15	Summer	Non	North-West	3.9	3.9	0.8	2.4	0.6	4.4	10	27	82.8	100	6	-1	2.5	0.2	4.7	6	24	88.3	95.9	73.4

## Sheet: Aspergillus fumigatus
Sampling Dates	Season	Growing	Outside Kitchen	Room 1	Room 2	Anteroom	Room 3	Outside Room 3	Room 4	Room 5	Room 6	Room 7	Room 8	Room 9	Room 10	Room 11	Room 12	Room 13	Room 14	Room 15	Room 16	Room 17	Room 18	Outside Room 18	Room 19	Room 20	Room 21	Room 22	Outdoor	Indoor
2014-11-27	Winter	Non		2					4		8			8						2	6								4	5
2014-12-04	Winter	Non
2014-12-29	Winter	Non	9		1		2	2				8					7		6				6	6					31	6
2015-01-07	Winter	Non
2015-01-13	Winter	Non
2015-01-20	Winter	Non	1			0		0	1		0					0			2				0	0					2	0
2015-01-27	Winter	Non	0			0		0	0		1					1			1				0	0					1	0
2015-02-04	Winter	Non	1			0		0	0		0					0			2		0			0					2	0
2015-02-10	Winter	Non	0			0		0	0		1					0			0		0			0					1	0
2015-02-17	Winter	Non	6			0		1	9		4					8			25		7			4					4	6
2015-02-24	Winter	Non	0			0		0	0		1		0						1			1		0					0	0
2015-03-04	Summer	Non
2015-03-10	Summer	Non	0			0		0	0			1				1		0				3		1					0	0
2015-03-24	Summer	Non	0			0		0	0			0				2		3				0		0					1	0
2015-03-30	Summer	Non	0			0		0		1		0				1			0			2		1					2	0
2015-04-09	Summer	Non	0			0		0		2		0				10			1			6		0					3	0
2015-04-22	Summer	Non	0			0		0		2		0				3			3			3		1					38	1
2015-04-28	Summer	Non	1	1	0	0		0		5		0				2			2			0		0					3	0
2015-05-19	Summer	Growing	2			0		0		0		0				3			0			0		0					1	0
2015-05-26	Summer	Growing	0			0		0		3		0				0			1			0		0					3	0
2015-06-01	Summer	Growing	2			0		0		1		3				7			1			2		1					2	1
2015-06-09	Summer	Growing	5			1		5		10		29				117			1			25		12					23	10
2015-06-16	Summer	Growing	2			0		5		5		34				29			22			9		9					68	9
2015-06-23	Summer	Growing	0			0		4			1					13			1			13		5					59	2.5
2015-06-30	Summer	Growing	0			3		21				23				16			12			58		103					64	18.5
2015-07-07	Summer	Growing	29			0		0		27		22							9			14		0					3	11.5
2015-07-14	Summer	Growing
2015-07-22	Summer	Growing	7			0		1		0		0				0			0			1		1					31	0
2015-07-28	Summer	Growing	13			0		5		3		7				0			12			8		5				6	17	5.5
2015-08-04	Summer	Growing	0			0		0		4		2				5			0			3		6					2	2
2015-08-11	Summer	Growing	17			0		10		31		23				41			12			39		17					17	17
2015-08-20	Summer	Growing	2			0		1		0		3				2			2			6		6					6	2
2015-08-28	Summer	Growing	0			0		0		0	0	0				1			1			0		1					0	0
2015-09-04	Summer	Growing	0			0		0		0		1				2			2			1		0					3	0
2015-10-02	Summer	Non	0			0		4		6		35				19			19			137		33					9	19
2015-10-08	Summer	Non	4			0		4		0		7				19			3			78		13					4	4
2015-10-15	Summer	Non	0			0		0		0		1				7			9			100		64					100	1
2015-10-23	Summer	Non	1			2		0		85		63				31			7			58		5					100	7
2015-11-03	Summer	Non	0			0		0		0		6				0			0			1		0					17	0
2015-11-13	Summer	Non	0			0		0		1		1				1			2			5		3		4			4	1
2015-11-20	Summer	Non	6			0		3		2		2				2			2			6		0		5			2	2
2015-11-27	Summer	Non	0			0		0		1		0				0			0			11		2		15			16	0
2015-12-04	Summer	Non	0			0		0		5		4				2			1			7		2		6			29	2
2015-12-11	Summer	Non	0			0		0		1		0				0			0			0		0		0			2	0
2015-12-18	Summer	Non	3			0		6		0		2				4			1			3		1		7			9	2.5
2015-12-30	Summer	Non	0			0		1		1		0				0			0			0		0		0			0	0
2016-01-08	Summer	Non	0			1		1		1		2				6			3			3		2		1			10	1.5
2016-01-15	Summer	Non	0			0		0		2		1				1			1			8		2		2			5	1

## Sheet: Penicillium
Sampling Dates	Outside Kitchen	Room 1	Room 2	Anteroom	Room 3	Outside Room 3	Room 4	Room 5	Room 6	Room 7	Room 8	Room 9	Room 10	Room 11	Room 12	Room 13	Room 14	Room 15	Room 16	Room 17	Room 18	Outside Room 18	Room 19	Room 20	Room 21	Room 22	Outdoor
2014-11-27		1					4		14			11						6	12								9
2014-12-04
2014-12-29	5		0		2	0				1					0		0				3	5					6
2015-01-07
2015-01-13
2015-01-20	0			0		0	7		38					3			5				3	3					7
2015-01-27	0			0		0	0		2					0			0				0	0					3
2015-02-04
2015-02-10	0			0		0	2		1					2			0		0			0					0
2015-02-17	4			0		1	3		0					1			2		0			3					2
2015-02-24	2			0		0	2		0		0						0			0		2					1
2015-03-04
2015-03-10	0			0		1	1			2						1				1		0					2
2015-03-24	15			0		>50	2			7				3		3				3		11
2015-03-30	1			0		0		0		0				0			0			2		0					2
2015-04-09	1			0		0		2		2				1			2			7		0					2
2015-04-22	13			0		19		17		0				8			9			2		1					0
2015-04-28	0	0	0	0				0		0				0			0			0		1					0
2015-05-19	0			0		1		3		0				0			0			1		1					0
2015-05-26	0			0		1		4		0				0			1			1		0					1
2015-06-01	0			0		2		1		0				1			1			1		0					1
2015-06-09	3			0		2		3		0				0			0			1		9					1
2015-06-16	4			0		1		1		5				0			2			1		2					0
2015-06-23	7			0		4			1					0			4			4		0					6
2015-06-30	0			0		1				0				0			0			8		0					0
2015-07-07	0			0		0		0		3				3			5			5		1					5
2015-07-14
2015-07-22
2015-07-28	0			0		0		0		2				1			0			0		0					0
2015-08-04	1			0		1		1		0				1			3			2		0					2
2015-08-11	0			0		3		11		13				9			0			4		0					0
2015-08-20	6			0		4		2		5				2			3			7		4					21
2015-08-28	1			0		3		1	10	0				6			0			5		2					0
2015-09-04	0			0		1		3		1				2			3			0		1					4
2015-10-02	2			0		3		0		13				6			4			0		3					2
2015-10-08	3			0		0		5		6				3			8			0		5					4
2015-10-15	0			0		2		124		9				19			11			>100		6					confluent
2015-10-23	1			1		6		0		4				0			0			4		0					0
2015-11-03	0			9		0		117		59				54			16			25		8					0
2015-11-13	8			0		19		3		1				2			3			8		7		5			29
2015-11-20	7			0		2		13		29				7			1			4		5		0			8
2015-11-27	>1300			1		>1300		2		4				2			1			6		2		4			6
2015-12-04	1			0		4		1		0				0			0			3		0		0			1
2015-12-11	1			0		0		0		0				0			0			0		0		0			0
2015-12-18	0			0		0		1		0				1			0			0		1		2			0
2015-12-30	2			0		0		1		6				6			5			5		1		19			14
2016-01-08	6			0		3		1		1				2			1			0		5		0			0
2016-01-15	4			0		0		1		8				2			4			10		1		4			>100

## Sheet: Environmental mould
Sampling Dates	Outside Kitchen	Room 1	Room 2	Anteroom	Room 3	Outside Room 3	Room 4	Room 5	Room 6	Room 7	Room 8	Room 9	Room 10	Room 11	Room 12	Room 13	Room 14	Room 15	Room 16	Room 17	Room 18	Outside Room 18	Room 19	Room 20	Room 21	Room 22	Outdoor
2014-11-27		0					1		0			0						0	0								0
2014-12-04
2014-12-29
2015-01-07
2015-01-13
2015-01-20	1			0		1	8		5					0			0				0	3					1
2015-01-27
2015-02-04
2015-02-10	3			0		0	0		0					0			0		0			0					37
2015-02-17	0			0		0	0		3					8			1		0			5					33
2015-02-24	4			0		0	0		25		11						0			0		0					6
2015-03-04
2015-03-10	2			0		4	4			9				6		2				7		1					15
2015-03-24
2015-03-30
2015-04-09
2015-04-22	1			0		0		0		0				0			0			0		0					0
2015-04-28
2015-05-19	1			0		0		0		0				0			1			0		0					0
2015-05-26	1			0		0		0		0				0			0			0		0					0
2015-06-01	0			0		0		0		0				0			0			0		0					1
2015-06-09	0			0		0		0		0				0			0			0		0					1
2015-06-16
2015-06-23
2015-06-30
2015-07-07	0			0		1		0		0				0			0			0		0					0
2015-07-14
2015-07-22
2015-07-28
2015-08-04	13			0		3		3		1				16			18			9		10					semi-confluent
2015-08-11	0			0		0		0		0				0			0			0		0					1
2015-08-20	1			0		1		5		3				8			0			confluent		confluent					1
2015-08-28
2015-09-04
2015-10-02
2015-10-08
2015-10-15
2015-10-23	0			0		0		0		0				0			0			0		1					0
2015-11-03
2015-11-13
2015-11-20	0			1		0		0		0				0			0			0		0		1			0
2015-11-27	0			0		0		4		0				5			1			0		0		0			0
2015-12-04
2015-12-11
2015-12-18
2015-12-30
2016-01-08
2016-01-15

## Sheet: Aspergillus niger
Sampling Dates	Outside Kitchen	Room 1	Room 2	Anteroom	Room 3	Outside Room 3	Room 4	Room 5	Room 6	Room 7	Room 8	Room 9	Room 10	Room 11	Room 12	Room 13	Room 14	Room 15	Room 16	Room 17	Room 18	Outside Room 18	Room 19	Room 20	Room 21	Room 22	Outdoor
2014-11-27
2014-12-04
2014-12-29	0		0		0	0				1					0		0				0	1					0
2015-01-07
2015-01-13
2015-01-20	0			0		1	0		0					0			0				0	0					1
2015-01-27
2015-02-04	0			0		0	0		0					0			0		0			0					1
2015-02-10
2015-02-17	0			0		0	0		0					0			0		0			1					0
2015-02-24	0			0		1	0		0		0						0			0		0					0
2015-03-04
2015-03-10
2015-03-24
2015-03-30
2015-04-09
2015-04-22
2015-04-28
2015-05-19
2015-05-26
2015-06-01
2015-06-09	0			0		0		0		0				4			0			0		0					0
2015-06-16	0			0		0		0		0				0			0			1		0					0
2015-06-23	4			0		0			1					0			0			0		0					1
2015-06-30	19			0		0				0				1			0			4		0					7
2015-07-07	0			0		0		0		2				1			0			0		0					0
2015-07-14
2015-07-22
2015-07-28
2015-08-04	0			0		0		0		0				0			0			0		0					1
2015-08-11	0			0		0		1		0				0			0			0		0					0
2015-08-20
2015-08-28	0			0		3		0		0				1			0			0		0					0
2015-09-04
2015-10-02
2015-10-08	0			0		0		0		0				0			0			2		0					1
2015-10-15	0			0		0		0		0				0			0			5		0					4
2015-10-23	0			0		0		0		1				0			71			5		0					4
2015-11-03
2015-11-13	4			0		0		0		0				0			0			0		0		0			0
2015-11-20
2015-11-27	0			0		0		0		0				0			0			1		0		0			0
2015-12-04
2015-12-11
2015-12-18
2015-12-30
2016-01-08	0			0		0		0		0				0			0			1		0		0			0
2016-01-15

## Sheet: Bacteria
Sampling Dates	Outside Kitchen	Room 1	Room 2	Anteroom	Room 3	Outside Room 3	Room 4	Room 5	Room 6	Room 7	Room 8	Room 9	Room 10	Room 11	Room 12	Room 13	Room 14	Room 15	Room 16	Room 17	Room 18	Outside Room 18	Room 19	Room 20	Room 21	Room 22	Outdoor
2014-11-27		1					0		0			0						0	0								10
2014-12-04
2014-12-29
2015-01-07
2015-01-13
2015-01-20	2			0		5	7		0					0			0				0	0					2
2015-01-27
2015-02-04	0			1		9	8		4					3			0		0			6					1
2015-02-10
2015-02-17	4			0		12	0		0					0			0		0			0					2
2015-02-24	0			1		0	1		0		0						0			0		0					0
2015-03-04
2015-03-10
2015-03-24
2015-03-30
2015-04-09
2015-04-22	0			0		0		0		1				0			0			0		0					0
2015-04-28
2015-05-19	0			0		1		0		0				1			0			0		1					0
2015-05-26
2015-06-01
2015-06-09
2015-06-16
2015-06-23
2015-06-30
2015-07-07
2015-07-14
2015-07-22
2015-07-28
2015-08-04
2015-08-11
2015-08-20
2015-08-28
2015-09-04
2015-10-02
2015-10-08	0			0		1		0		0				0			0			0		0					0
2015-10-15	0			0		1		0		0				0			0			0		0					0
2015-10-23
2015-11-03	1			0		1		0		0				0			0			0		1					0
2015-11-13
2015-11-20
2015-11-27
2015-12-04
2015-12-11
2015-12-18	0			0		0		1		0				0			3			0		0		0			0
2015-12-30	1			0		1		0		0				0			0			0		0		0			0
2016-01-08
2016-01-15

## Sheet: Pink yeast
Sampling Dates	Outside Kitchen	Room 1	Room 2	Anteroom	Room 3	Outside Room 3	Room 4	Room 5	Room 6	Room 7	Room 8	Room 9	Room 10	Room 11	Room 12	Room 13	Room 14	Room 15	Room 16	Room 17	Room 18	Outside Room 18	Room 19	Room 20	Room 21	Room 22	Outdoor
2014-11-27		0					0		0			0						0	0								5
2014-12-04
2014-12-29
2015-01-07
2015-01-13
2015-01-20	0			0		2	0		0					0			0				0	0					1
2015-01-27
2015-02-04
2015-02-10
2015-02-17
2015-02-24
2015-03-04
2015-03-10
2015-03-24
2015-03-30
2015-04-09
2015-04-22
2015-04-28
2015-05-19
2015-05-26
2015-06-01
2015-06-09
2015-06-16
2015-06-23
2015-06-30
2015-07-07
2015-07-14
2015-07-22
2015-07-28
2015-08-04
2015-08-11
2015-08-20
2015-08-28
2015-09-04
2015-10-02
2015-10-08
2015-10-15
2015-10-23
2015-11-03
2015-11-13
2015-11-20
2015-11-27	0			0		0		0		1				1			0			0		0		0			0
2015-12-04
2015-12-11
2015-12-18
2015-12-30
2016-01-08
2016-01-15

## Sheet: Yeasts
Sampling Dates	Outside Kitchen	Room 1	Room 2	Anteroom	Room 3	Outside Room 3	Room 4	Room 5	Room 6	Room 7	Room 8	Room 9	Room 10	Room 11	Room 12	Room 13	Room 14	Room 15	Room 16	Room 17	Room 18	Outside Room 18	Room 19	Room 20	Room 21	Room 22	Outdoor
2014-11-27
2014-12-04
2014-12-29
2015-01-07
2015-01-13
2015-01-20	0			0		0	0		2					0			0				0	0
2015-01-27
2015-02-04
2015-02-10
2015-02-17
2015-02-24
2015-03-04
2015-03-10
2015-03-24
2015-03-30
2015-04-09
2015-04-22
2015-04-28
2015-05-19
2015-05-26
2015-06-01
2015-06-09
2015-06-16
2015-06-23
2015-06-30
2015-07-07
2015-07-14
2015-07-22
2015-07-28
2015-08-04
2015-08-11
2015-08-20
2015-08-28
2015-09-04
2015-10-02
2015-10-08
2015-10-15
2015-10-23
2015-11-03
2015-11-13
2015-11-20
2015-11-27
2015-12-04
2015-12-11
2015-12-18
2015-12-30
2016-01-08
2016-01-15

## Sheet: Mucorales
Sampling Dates	Outside Kitchen	Room 1	Room 2	Anteroom	Room 3	Outside Room 3	Room 4	Room 5	Room 6	Room 7	Room 8	Room 9	Room 10	Room 11	Room 12	Room 13	Room 14	Room 15	Room 16	Room 17	Room 18	Outside Room 18	Room 19	Room 20	Room 21	Room 22	Outdoor
2014-11-27
2014-12-04
2014-12-29
2015-01-07
2015-01-13
2015-01-20
2015-01-27
2015-02-04	1			0		0	0		0					0			0		0			0					0
2015-02-10
2015-02-17
2015-02-24
2015-03-04
2015-03-10
2015-03-24
2015-03-30
2015-04-09
2015-04-22
2015-04-28
2015-05-19
2015-05-26
2015-06-01
2015-06-09	0			0		0		0		0				0			1			0		0					0
2015-06-16	0			0		1		0		0				0			0			0		0					0
2015-06-23	0			0		0			0					1			0			0		0					0
2015-06-30	0			0		0				0				0			0			1		0					0
2015-07-07	1			0		0		0		0				0			0			0		0					0
2015-07-14
2015-07-22	0			0		0		0		0				1			0			0		0					0
2015-07-28	0			0		1		0		0				0			0			0		0					0
2015-08-04	0			0		1		0		0				0			1			0		0					0
2015-08-11
2015-08-20
2015-08-28
2015-09-04
2015-10-02
2015-10-08
2015-10-15	0			0		0		0		0				0			0			1		0					0
2015-10-23	0			0		0		0		0				0			0			1		0					1
2015-11-03
2015-11-13
2015-11-20
2015-11-27
2015-12-04
2015-12-11
2015-12-18	0			0		0		0		0				0			0			0		0		0			1
2015-12-30
2016-01-08
2016-01-15

## Sheet: Aspergillus flavus
Sampling Dates	Outside Kitchen	Room 1	Room 2	Anteroom	Room 3	Outside Room 3	Room 4	Room 5	Room 6	Room 7	Room 8	Room 9	Room 10	Room 11	Room 12	Room 13	Room 14	Room 15	Room 16	Room 17	Room 18	Outside Room 18	Room 19	Room 20	Room 21	Room 22	Outdoor
2014-11-27
2014-12-04
2014-12-29
2015-01-07
2015-01-13
2015-01-20
2015-01-27
2015-02-04
2015-02-10
2015-02-17	0			0		0	0		1					0			0		0			0					0
2015-02-24
2015-03-04
2015-03-10
2015-03-24
2015-03-30
2015-04-09
2015-04-22
2015-04-28
2015-05-19
2015-05-26
2015-06-01
2015-06-09
2015-06-16
2015-06-23
2015-06-30
2015-07-07
2015-07-14
2015-07-22
2015-07-28
2015-08-04
2015-08-11
2015-08-20
2015-08-28	0			0		0		0		1				0			0			0		0					0
2015-09-04
2015-10-02	0			0		0		0		0				0			0			0		1					0
2015-10-08	0			0		0		0		0				0			0			0		0					1
2015-10-15
2015-10-23
2015-11-03
2015-11-13
2015-11-20
2015-11-27
2015-12-04	0			0		0		0		0				0			0			0		0		1			0
2015-12-11
2015-12-18
2015-12-30
2016-01-08	0			0		0		0		0				0			0			0		0		1			0
2016-01-15	0			0		0		0		1				0			0			0		0		0			0

[truncated: 9 more sheets: Geotrichium, Mucor species, Cladosporium, Basidiomycetes, Paecilomyces, Alternaria, Fusarium, Aspergillus calidoustous, Trichoderma]
